# Supplementary material for: Transcriptional and metabolic analysis of oleic acid synthesis in seedless and tenera oil palm species
Source: Front Plant Sci. 2025 Feb 25;16:1557544. doi: 10.3389/fpls.2025.1557544 (PMC11893603; doi:10.3389/fpls.2025.1557544)
Supplement: Supplementary file 2 [file Table1.xlsx]

## Sheet: Sheet2
Table S1-Statistical table of Free fatty acids
Index	Compounds	Name	Class I	Class II	Q1 (Da)	Molecular Weight	Ionization model	Formula	MS1-1	MS1-2	MS1-3	MS2-1	MS2-2	MS2-3	MS3-1	MS3-2	MS3-3	MT1-1	MT1-2	MT1-3	MT2-1	MT2-2	MT2-3	MT3-1	MT3-2	MT3-3
Lipid-B-N-0010	FFA(20:0)	Arachidic acid	FA	FFA	311.295	312.303	[M-H]-	C20H40O2	0	0	0	120.812	145.971	134.798	64.4882	81.6287	79.8811	0	0	0	66.3091	65.0532	65.4271	200.2	181.188	154.702
Lipid-B-N-0021	FFA(34:0)	Gheddic acid	FA	FFA	507.514	368.365	[M-H]-	C24H48O2	0	0	0	8.28426	7.1262	8.24763	6.71792	9.28745	7.63132	0	0	0	5.37299	4.90803	5.11558	7.83784	7.74257	7.46208
Lipid-B-N-0022	FFA(35:0)	Tripentacontanoic acid	FA	FFA	521.524	368.365	[M-H]-	C24H48O2	0	0	0	37.3604	34.9721	40.0399	30.1778	37.0334	34.2914	0	0	0	32.862	31.0745	34.4724	38.7387	31.1881	34.4793
Lipid-B-N-0023	FFA(36:0)	Trihexadecanoic acid	FA	FFA	535.543	368.365	[M-H]-	C24H48O2	0	0	0	31.269	28.4845	32.2516	26.5257	32.5739	29.336	0	0	0	29.8391	27.4927	31.7588	35.5355	27.2277	29.1203
Lipid-B-N-0027	FFA(17:1)	Heptadecenoic acid	FA	FFA	267.232	268.24	[M-H]-	C17H32O2	0	0	0	51.6751	47.035	65.0025	118.212	127.969	128.84	0	0	0	23.0132	33.2043	33.9698	42.9429	43.8614	38.4226
Lipid-B-N-0029	FFA(19:1)	Nonadecenoic acid	FA	FFA	295.264	296.272	[M-H]-	C19H36O2	0	0	0	17.0558	12.367	19.7703	25.2763	30.5381	33.2012	0	0	0	7.72306	7.28945	10.3518	13.1131	12.8713	10.3134
Lipid-B-N-0030	FFA(20:1)	Eicosenoic acid	FA	FFA	309.279	310.287	[M-H]-	C20H38O2	0	0	0	276.142	292.955	335.497	386.353	397.479	403.37	47.1387	42.2535	53.3005	221.355	284.608	276.382	466.466	375.248	336.704
Lipid-B-N-0001	FFA(10:0)	Decanoic acid	FA	FFA	171.139	172.146	[M-H]-	C10H20O2	313.745	488.384	323.781	277.157	230.106	292.561	180.682	222.007	218.038	419.011	432.249	435.468	274.988	239.109	245.226	283.283	205.941	228.514
Lipid-B-N-0041	FFA(22:3)	Docosatrienoic acid	FA	FFA	333.279	334.287	[M-H]-	C22H38O2	0	0	0	19.1878	17.4354	21.4678	17.876	21.3282	19.1278	0	0	0	16.8698	15.1985	17.8894	25.6256	20	22.0425
Lipid-B-N-0035	FFA(20:2)	Eicosadienoic acid	FA	FFA	307.264	308.272	[M-H]-	C20H36O2	0	0	0	1.9797	1.94627	2.27659	3.037	3.84876	4.11298	0	0	0	0.706972	1.81026	1.60804	4.47447	3.75248	3.65015
Lipid-B-N-0051	FFA(24:6)	Tacosahexaenoic acid	FA	FFA	355.264	356.272	[M-H]-	C24H36O2	9.78088	12.3579	11.5636	42.0305	46.3254	55.317	41.5185	50.6059	44.995	45.1018	38.3681	40.5911	47.6841	44.9177	49.0452	63.5636	47.9208	56.2184
Lipid-B-N-0039	FFA(18:3)	Linolenic acid	FA	FFA	277.217	278.225	[M-H]-	C18H30O2	50	51.0133	50.0754	104.569	100.862	116.825	222.97	246.243	242.815	468.477	445.847	444.335	101.414	132.623	131.658	205.205	188.119	173.913
Lipid-B-N-0034	FFA(18:2)	Linoleic acid	FA	FFA	279.232	280.24	[M-H]-	C18H32O2	84.761	90.7563	91.3022	9634.52	8707.55	10184.7	12109.6	14541.9	13776	1707.08	1515.3	1536.95	5850.8	7115.2	7075.38	11011	10099	9453.99
Lipid-B-N-0028	FFA(18:1)	Oleic acid	FA	FFA	281.248	282.256	[M-H]-	C18H34O2	258.964	306.476	266.466	30964.5	29295.5	34348.5	29601.2	35482.3	33894.9	4713.87	4283.63	4650.25	24183.3	26040.7	27839.2	33033	27722.8	30434.8
Lipid-B-N-0026	FFA(16:1)	Palmitoleic acid	FA	FFA	253.217	254.225	[M-H]-	C16H30O2	2.63944	3.47009	3.55958	176.65	176.381	195.706	223.931	259.816	257.681	27.5461	25.9349	22.1675	70.8922	85.092	85.1256	131.131	120.792	102.123
Lipid-B-N-0020	FFA(33:0)	Psyllic acid	FA	FFA	493.498	368.365	[M-H]-	C24H48O2	1.90239	2.80771	2.05128	12.5888	11.6574	12.7808	8.4863	9.79157	9.40535	4.13191	5.33269	3.48768	6.36763	6.515	7.70854	7.74775	6.89109	5.98584
Lipid-B-N-0019	FFA(32:0)	Lacceroic acid	FA	FFA	479.481	368.365	[M-H]-	C24H48O2	12.251	14.3351	10.1559	37.4619	36.0872	39.2411	6.67948	9.13233	7.60159	7.98254	11.7533	9.78325	4.82691	4.60794	7.17588	2.21221	2.12871	2.04247
Lipid-B-N-0015	FFA(28:0)	Octacosanoic acid	FA	FFA	423.42	368.365	[M-H]-	C24H48O2	40.0398	48.1463	40.5229	63.5533	62.0375	70.9935	67.5637	91.3233	75.9167	29.4859	27.6833	21.2808	102.389	106.486	154.774	104.104	109.901	93.1244
Lipid-B-N-0013	FFA(24:0)	Lignoceric acid	FA	FFA	367.358	368.365	[M-H]-	C24H48O2	49.2032	58.8235	51.1815	66.7005	65.484	76.685	56.3191	66.699	68.781	127.061	101.02	103.448	51.1945	48.7899	47.1357	130.13	145.545	110.212
Lipid-B-N-0017	FFA(30:0)	Triacontanoic acid	FA	FFA	451.45	368.365	[M-H]-	C24H48O2	48.1076	60.8997	45.2489	57.5635	54.8403	61.2082	11.8212	12.4091	11.1001	11.2512	16.3186	11.7241	8.46416	7.44434	12.8643	3.11311	3.15842	4.28716
Lipid-B-N-0009	FFA(18:0)	Stearic acid	FA	FFA	283.264	284.272	[M-H]-	C18H36O2	269.92	409.293	281.549	1746.19	1571.21	1737.39	1614.61	1832.28	1823.59	484.966	426.421	442.365	1979.52	1839.3	1949.75	3063.06	2940.59	2962.59
Lipid-B-N-0008	FFA(17:0)	Heptadecanoic acid	FA	FFA	269.248	270.256	[M-H]-	C17H34O2	13.4462	12.1602	16.9935	94.4162	85.1495	109.835	96.1076	112.458	101.09	53.4433	45.5561	47.0936	65.0414	70.5712	70.2513	144.144	134.653	133.468
Lipid-B-N-0007	FFA(16:0)	Palmitic acid	FA	FFA	255.232	256.24	[M-H]-	C16H32O2	347.61	458.725	399.196	8680.2	8514.95	10184.7	6929.36	8599.13	8652.13	1406.4	1389.02	1408.87	9614.82	9874.15	9266.33	15515.5	13465.3	14054.6
Lipid-B-N-0006	FFA(15:0)	Pentadecanoic acid	FA	FFA	241.217	242.225	[M-H]-	C15H30O2	6.61355	7.29609	5.56058	24.9746	24.5312	31.1533	32.0038	39.1663	38.3548	18.5257	16.9985	16.6502	20.1853	19.9419	23.4171	45.5455	41.5842	34.277
Lipid-B-N-0005	FFA(14:0)	Myristic acid	FA	FFA	227.201	228.209	[M-H]-	C14H28O2	18.5259	21.0578	20.7139	105.584	105.423	125.811	93.4166	102.763	109.019	50.7274	42.4478	39.803	213.554	233.301	229.146	402.402	373.267	339.737
Lipid-B-N-0003	FFA(12:0)	Lauric acid	FA	FFA	199.17	200.178	[M-H]-	C12H24O2	6.81275	7.87939	4.87682	8.19289	10.2382	9.91513	8.23642	8.8318	9.66303	18.5257	11.4619	15.9606	2.93515	3.83349	3.64824	8.31832	6.9802	7.33064
Lipid-B-N-0050	FFA(22:6)	Docosahexaenoic acid	FA	FFA	327.232	328.24	[M-H]-	C22H32O2	0	0	0	9.82741	9.06234	11.3829	8.72657	10.2763	9.64321	0	0	0	3.90054	5.28558	4.49246	7.58759	6.84158	7.01719
Lipid-B-N-0049	FFA(24:5)	Tactosapentaenoic acid	FA	FFA	357.279	358.287	[M-H]-	C24H38O2	0	0	0	10.4569	7.91688	10.0849	9.59154	9.79157	9.9108	0	0	0	8.49342	7.8606	9.45729	11.9119	9.34653	10.7179
Lipid-B-N-0045	FFA(22:4)	Docosatetraenoic acid	FA	FFA	331.264	332.272	[M-H]-	C22H36O2	0	0	0	6.01015	4.36898	7.76835	5.08409	5.08968	6.64024	0	0	0	4.52462	5.06292	5.48744	6.6967	5.37624	6.34985
Lipid-B-N-0012	FFA(22:0)	Docosanoic acid	FA	FFA	339.326	340.334	[M-H]-	C22H44O2	19.7211	39.6441	46.9583	46.599	46.5281	49.0265	37.0014	45.4678	44.4004	36.0815	34.5799	47.4877	52.1697	55.7599	55.4774	112.112	101.98	98.0789
