# Supplementary material for: Transcriptional and metabolic analysis of oleic acid synthesis in seedless and tenera oil palm species
Source: Front Plant Sci. 2025 Feb 25;16:1557544. doi: 10.3389/fpls.2025.1557544 (PMC11893603; doi:10.3389/fpls.2025.1557544)
Supplement: Supplementary file 3 [file Table2.xlsx]

## Sheet: Sheet1
Sample	Raw Reads	Clean Reads	Clean Base(G)	Error Rate(%)	Q20(%)	Q30(%)	GC Content(%)
MS1-1	48208652	45791886	6.87	0.03	97.46	92.88	49.12
MS1-2	48099228	45286668	6.79	0.03	97.66	93.28	47.81
MS1-3	47892422	44799750	6.72	0.03	97.67	93.34	49.07
MS2-1	48211024	45808550	6.87	0.03	97.67	93.34	48.73
MS2-2	46263496	44045448	6.61	0.03	97.5	92.91	47.86
MS2-3	45421048	42279992	6.34	0.03	97.77	93.48	47.66
MS3-1	48740904	46390726	6.96	0.03	97.76	93.52	48.97
MS3-2	47079366	45077920	6.76	0.03	97.65	93.29	48.99
MS3-3	57890096	56348144	8.45	0.03	97.39	92.85	48.47
MT1-1	46359398	43300400	6.5	0.03	97.73	93.42	47.67
MT1-2	45890134	42273062	6.34	0.03	97.67	93.33	47.82
MT1-3	47574154	44909076	6.74	0.03	97.51	92.98	48.31
MT2-1	48992046	45486604	6.82	0.03	97.72	93.46	48.81
MT2-2	46921290	43943568	6.59	0.03	97.64	93.26	48.44
MT2-3	47917708	44238738	6.64	0.03	97.58	93.1	48.65
MT3-1	48145634	44847734	6.73	0.03	97.67	93.32	48.73
MT3-2	46633640	43299316	6.49	0.03	97.18	92.16	48.83
MT3-3	47406742	43203442	6.48	0.03	97.86	93.95	48.56
